# Supplementary material for: Zn Doping Effect on the Performance of Fe-Based Catalysts for the Hydrogenation of CO2 to Light Hydrocarbons
Source: Molecules. 2022 Feb 4;27(3):1065. doi: 10.3390/molecules27031065 (PMC8838917; doi:10.3390/molecules27031065)
Supplement: Supplementary file 1 [file molecules-27-01065-s001.zip]

Archive with 1 entries (1 files):
- molecules-1561081-supplementary.pdf
